# Supplementary material for: Antitubercular, Cytotoxicity, and Computational Target Validation of Dihydroquinazolinone Derivatives
Source: Antibiotics (Basel). 2022 Jun 21;11(7):831. doi: 10.3390/antibiotics11070831 (PMC9311641; doi:10.3390/antibiotics11070831)
Supplement: Supplementary file 1 [file antibiotics-11-00831-s001.zip]

Archive with 1 entries (1 files):
- antibiotics-1770650-supplementary.pdf
